# Supplementary material for: CVG-Net: novel transfer learning based deep features for diagnosis of brain tumors using MRI scans
Source: PeerJ Comput Sci. 2024 May 17;10:e2008. doi: 10.7717/peerj-cs.2008 (PMC11157570; doi:10.7717/peerj-cs.2008)
Supplement: Supplemental Information 1 [file peerj-cs-10-2008-s001.ipynb]

# %% [code]
from google.colab import drive
drive.mount('/content/drive')

# %% [markdown]
## image show

# %% [code]
import matplotlib.pyplot as plt
import os

def show_images(image_dir):
    folder_name = os.path.basename(image_dir)
    # Get the list of image files in the directory
    image_files = [f for f in os.listdir(image_dir) if os.path.isfile(os.path.join(image_dir, f))]

    # Create a figure with subplots
    fig, axes = plt.subplots(1, 2, dpi=200)

    # Loop through the image files and display them in subplots
    for i, image_file in enumerate(image_files[2:4]):  # Display only the first two images
        image_path = os.path.join(image_dir, image_file)
        image = plt.imread(image_path)
        axes[i].imshow(image)
        axes[i].axis('off')
        axes[i].set_title(str(folder_name))

    # Adjust the spacing between subplots
    plt.subplots_adjust(wspace=0.1)
    # Show the plot
    plt.show()

# Example usage
image_directory = "/content/drive/MyDrive/Kaggle/Data/Normal"
show_images(image_directory)


# %% [code]
import matplotlib.pyplot as plt
import os

def show_images(image_dir):
    folder_name = os.path.basename(image_dir)
    # Get the list of image files in the directory
    image_files = [f for f in os.listdir(image_dir) if os.path.isfile(os.path.join(image_dir, f))]

    # Create a figure with subplots
    fig, axes = plt.subplots(1, 2, dpi=200)

    # Loop through the image files and display them in subplots
    for i, image_file in enumerate(image_files[:2]):  # Display only the first two images
        image_path = os.path.join(image_dir, image_file)
        image = plt.imread(image_path)
        axes[i].imshow(image)
        axes[i].axis('off')
        axes[i].set_title(str(folder_name))

    # Adjust the spacing between subplots
    plt.subplots_adjust(wspace=0.1)
    # Show the plot
    plt.show()

# Example usage
image_directory = "/content/drive/MyDrive/Kaggle/Data/Glioma_tumor"
show_images(image_directory)


# %% [code]
import matplotlib.pyplot as plt
import os

def show_images(image_dir):
    folder_name = os.path.basename(image_dir)
    # Get the list of image files in the directory
    image_files = [f for f in os.listdir(image_dir) if os.path.isfile(os.path.join(image_dir, f))]

    # Create a figure with subplots
    fig, axes = plt.subplots(1, 2, dpi=200)

    # Loop through the image files and display them in subplots
    for i, image_file in enumerate(image_files[:2]):  # Display only the first two images
        image_path = os.path.join(image_dir, image_file)
        image = plt.imread(image_path)
        axes[i].imshow(image)
        axes[i].axis('off')
        axes[i].set_title(str(folder_name))

    # Adjust the spacing between subplots
    plt.subplots_adjust(wspace=0.1)
    # Show the plot
    plt.show()

# Example usage
image_directory = "/content/drive/MyDrive/Kaggle/Data/Meningioma_tumor"
show_images(image_directory)


# %% [code]
import matplotlib.pyplot as plt
import os

def show_images(image_dir):
    folder_name = os.path.basename(image_dir)
    # Get the list of image files in the directory
    image_files = [f for f in os.listdir(image_dir) if os.path.isfile(os.path.join(image_dir, f))]

    # Create a figure with subplots
    fig, axes = plt.subplots(1, 2, dpi=200)

    # Loop through the image files and display them in subplots
    for i, image_file in enumerate(image_files[20:22]):  # Display only the first two images
        image_path = os.path.join(image_dir, image_file)
        image = plt.imread(image_path)
        axes[i].imshow(image)
        axes[i].axis('off')
        axes[i].set_title(str(folder_name))

    # Adjust the spacing between subplots
    plt.subplots_adjust(wspace=0.1)
    # Show the plot
    plt.show()

# Example usage
image_directory = "/content/drive/MyDrive/Kaggle/Data/Pituitary_tumor"
show_images(image_directory)


# %% [markdown]
# Results

# %% [code]
import matplotlib.pyplot as plt
import cv2
import numpy as np
import seaborn as sns
import matplotlib.pyplot as plt
import cv2
import numpy as np
import seaborn as sns
import pandas as pd
import time
from sklearn.model_selection import train_test_split
from sklearn.metrics import accuracy_score
from sklearn.metrics import classification_report
import numpy as np
from sklearn.metrics import roc_auc_score
from sklearn.metrics import confusion_matrix
from sklearn.model_selection import KFold, cross_val_score
from sklearn.metrics import log_loss,cohen_kappa_score
from imblearn.metrics import geometric_mean_score
import matplotlib.pyplot as plt
import numpy as np
import seaborn as sns
import warnings
warnings.filterwarnings('ignore')
# plt.style.use('fivethirtyeight')

# %% [code]
import os
import numpy as np
import cv2
from tensorflow.keras.utils import to_categorical

# Define the path to the dataset folder
dataset_path = "/content/drive/MyDrive/Kaggle/Data"


# Define the list of label folders in the dataset folder
label_folders = ["glioma_tumor", "meningioma_tumor","Normal","pituitary_tumor"]

# Define the size of the input images
img_height = 128
img_width = 128

# Define an empty list to store the images and their labels
data = []
labels = []

# Loop over the label folders in the dataset folder
for label_folder in label_folders:
    # Define the path to the label folder
    label_path = os.path.join(dataset_path, label_folder)
    # Loop over the images in the label folder
    for img_name in os.listdir(label_path):
        # Define the path to the image
        img_path = os.path.join(label_path, img_name)
        # Load the image and resize it to the desired size
        img = cv2.imread(img_path)
        img = cv2.resize(img, (img_height, img_width))
        # Append the image and its label to the data and labels lists
        data.append(img)
        labels.append(label_folder)

# Convert the data and labels lists to numpy arrays
data = np.array(data)
labels = np.array(labels)

# Convert the labels to one-hot encoded vectors
# labels = to_categorical(labels)

# Print the shape of the data and labels arrays
print("Data shape:", data.shape)
print("Labels shape:", labels.shape)

# %% [code]
import numpy as np


# Get the unique string values
unique_values = np.unique(labels)

# Create a mapping dictionary
mapping = {value: index for index, value in enumerate(unique_values)}

# Map the string values to numbers
mapped_arr = np.array([mapping[value] for value in labels])

print("Original array:", labels)
print("Mapped array:", mapped_arr)
print("Mapping dictionary:", mapping)


# %% [code]
from sklearn.model_selection import train_test_split
X_train, X_test, Y_train, Y_test = train_test_split(data,mapped_arr, test_size = 0.2,random_state=0,shuffle=True)

# %% [markdown]
# CNN

# %% [code]
import tensorflow as tf
from tensorflow.keras import models, layers
input_shape = (128, 128,3)

model = models.Sequential([
    layers.Conv2D(64, (3,3), activation='relu', input_shape = input_shape),
    layers.MaxPooling2D((2,2)),
    layers.Dropout(0.02),
    layers.Flatten(),
    # layers.Dense(8, activation = 'relu'),
    layers.Dense(4, activation= 'softmax'),
])
model.build(input_shape=input_shape)
model.compile(optimizer='adam', loss='categorical_crossentropy', metrics=['accuracy','Precision','Recall'])

# %% [code]
model.summary()

# %% [code]
history=model.fit(X_train, to_categorical(Y_train, num_classes=4), epochs=20,validation_split=0.1)

# %% [code]
import matplotlib.pyplot as plt
import numpy as np
plt.figure(figsize=(7,3), dpi = 100)
# plt.plot(history.history['loss'], label='train loss')
plt.plot(history.history['val_loss'], label='val loss')
plt.xticks(np.arange(20), np.arange(1, 20+1))
plt.xlabel("Epoch")
plt.ylabel("Loss")
plt.legend()

# scale_factor = 0.002  # The scaling factor for the y-axis values

# # Get the current y-axis limits
# y_min, y_max = plt.ylim()

# # Scale the limits
# scaled_y_min = y_min * scale_factor
# scaled_y_max = y_max * scale_factor

# # Set the scaled limits
# plt.ylim(scaled_y_min, scaled_y_min+3)
plt.grid(True)
plt.tight_layout()

# %% [code]
import matplotlib.pyplot as plt
import numpy as np
plt.figure(figsize=(7,3), dpi = 100)
plt.plot(history.history['loss'], label='train loss')
# plt.plot(history.history['val_loss'], label='val loss')
plt.xticks(np.arange(20), np.arange(1, 20+1))
plt.xlabel("Epoch")
plt.ylabel("Loss")
plt.legend()
plt.grid(True)
plt.tight_layout()

# %% [code]
import matplotlib.pyplot as plt
plt.figure(figsize=(7,3), dpi = 100)
# plt.plot(history.history['accuracy'], label='train accuracy')
plt.plot(history.history['val_accuracy'], label='validation accuracy')
plt.xticks(np.arange(20), np.arange(1, 20+1))
plt.xlabel("Epoch")
plt.ylabel("Accuracy")
plt.legend()
plt.grid(True)
plt.tight_layout()

# %% [code]

import matplotlib.pyplot as plt
plt.figure(figsize=(7,3), dpi = 100)
plt.plot(history.history['accuracy'], label='train accuracy')
# plt.plot(history.history['val_accuracy'], label='validation accuracy')
plt.xticks(np.arange(20), np.arange(1, 20+1))
plt.xlabel("Epoch")
plt.ylabel("Accuracy")
plt.legend()
plt.grid(True)
plt.tight_layout()

# %% [code]

import matplotlib.pyplot as plt
plt.figure(figsize=(7,3), dpi = 100)
plt.plot(history.history['precision'], label='train precision')
# plt.plot(history.history['val_accuracy'], label='validation accuracy')
plt.xticks(np.arange(20), np.arange(1, 20+1))
plt.xlabel("Epoch")
plt.ylabel("Precision")
plt.legend()
plt.grid(True)
plt.tight_layout()

# %% [code]

import matplotlib.pyplot as plt
plt.figure(figsize=(7,3), dpi = 100)
# plt.plot(history.history['precision'], label='train precision')
plt.plot(history.history['val_precision'], label='validation precision')
plt.xticks(np.arange(20), np.arange(1, 20+1))
plt.xlabel("Epoch")
plt.ylabel("Precision")
plt.legend()
plt.grid(True)
plt.tight_layout()

# %% [code]

import matplotlib.pyplot as plt
plt.figure(figsize=(7,3), dpi = 100)
plt.plot(history.history['recall'], label='train recall')
# plt.plot(history.history['val_accuracy'], label='validation accuracy')
plt.xticks(np.arange(20), np.arange(1, 20+1))
plt.xlabel("Epoch")
plt.ylabel("Recall")
plt.legend()
plt.grid(True)
plt.tight_layout()

# %% [code]

import matplotlib.pyplot as plt
plt.figure(figsize=(7,3), dpi = 100)
# plt.plot(history.history['recall'], label='train recall')
plt.plot(history.history['val_recall'], label='validation recall')
plt.xticks(np.arange(20), np.arange(1, 20+1))
plt.xlabel("Epoch")
plt.ylabel("Recall")
plt.legend()
plt.grid(True)
plt.tight_layout()

# %% [code]
model.evaluate(X_train,to_categorical(Y_train, num_classes=4))

# %% [code]
model.evaluate(X_test,to_categorical(Y_test, num_classes=4))

# %% [code]
pred= model.predict(X_test)

# %% [code]
# ypred=(pred > 0.5).astype(int)
ypred=pred.argmax(axis=1)

# %% [code]
from sklearn.metrics import accuracy_score
from sklearn.metrics import classification_report
from sklearn.metrics import confusion_matrix

print(classification_report(Y_test,ypred))
cf_matrix=confusion_matrix(Y_test,ypred)
cf_matrix

# %% [markdown]
# VGG-16

# %% [code]
# load vgg model
from keras.applications.vgg16 import VGG16
# load the model
model = VGG16()
# summarize the model
model.summary()

# %% [code]
from tensorflow.keras.applications import VGG16
vggmodel = VGG16(weights = 'imagenet', include_top = False, input_shape = (128, 128, 3))
for layer in vggmodel.layers[:]:
	layer.trainable = False

# %% [code]
import tensorflow as tf
from tensorflow.keras import models, layers
input_shape = (128, 128,3)

model = models.Sequential([
    vggmodel,
    layers.Dropout(0.02),
    layers.Flatten(),
    layers.Dense(4, activation= 'softmax'),
])
model.build(input_shape=input_shape)
model.compile(optimizer='adam', loss='categorical_crossentropy', metrics=['accuracy','Precision','Recall'])

# %% [code]
model.summary()

# %% [code]
history=model.fit(X_train, to_categorical(Y_train, num_classes=4), epochs=20,validation_split=0.1)

# %% [code]
import matplotlib.pyplot as plt
import numpy as np
plt.figure(figsize=(7,3), dpi = 100)
plt.plot(history.history['loss'], label='train loss')
# plt.plot(history.history['val_loss'], label='val loss')
plt.xticks(np.arange(20), np.arange(1, 20+1))
plt.xlabel("Epoch")
plt.ylabel("Loss")

# scale_factor = 0.04  # The scaling factor for the y-axis values

# # Get the current y-axis limits
# y_min, y_max = plt.ylim()

# # Scale the limits
# scaled_y_min = y_min * scale_factor
# scaled_y_max = y_max * scale_factor

# # Set the scaled limits
# plt.ylim(scaled_y_min, scaled_y_min+3)

plt.grid(True)

plt.legend()
plt.tight_layout()

# %% [code]
import matplotlib.pyplot as plt
import numpy as np
plt.figure(figsize=(7,3), dpi = 100)
# plt.plot(history.history['loss'], label='train loss')
plt.plot(history.history['val_loss'], label='val loss')
plt.xticks(np.arange(20), np.arange(1, 20+1))
plt.xlabel("Epoch")
plt.ylabel("Loss")
plt.grid(True)
plt.legend()
plt.tight_layout()

# %% [code]
import matplotlib.pyplot as plt
plt.figure(figsize=(7,3), dpi = 100)
plt.plot(history.history['accuracy'], label='train accuracy')
# plt.plot(history.history['val_accuracy'], label='validation accuracy')
plt.xticks(np.arange(20), np.arange(1, 20+1))
plt.xlabel("Epoch")
plt.ylabel("Accuracy")

plt.grid(True)

plt.legend()
plt.tight_layout()

# %% [code]
import matplotlib.pyplot as plt
plt.figure(figsize=(7,3), dpi = 100)
# plt.plot(history.history['accuracy'], label='train accuracy')
plt.plot(history.history['val_accuracy'], label='validation accuracy')
plt.xticks(np.arange(20), np.arange(1, 20+1))
plt.xlabel("Epoch")
plt.ylabel("Accuracy")

plt.grid(True)

plt.legend()
plt.tight_layout()

# %% [code]

import matplotlib.pyplot as plt
plt.figure(figsize=(7,3), dpi = 100)
plt.plot(history.history['precision'], label='train precision')
# plt.plot(history.history['val_accuracy'], label='validation accuracy')
plt.xticks(np.arange(20), np.arange(1, 20+1))
plt.xlabel("Epoch")
plt.ylabel("Precision")
plt.legend()
plt.grid(True)
plt.tight_layout()

# %% [code]

import matplotlib.pyplot as plt
plt.figure(figsize=(7,3), dpi = 100)
# plt.plot(history.history['precision'], label='train precision')
plt.plot(history.history['val_precision'], label='validation precision')
plt.xticks(np.arange(20), np.arange(1, 20+1))
plt.xlabel("Epoch")
plt.ylabel("Precision")
plt.legend()
plt.grid(True)
plt.tight_layout()

# %% [code]

import matplotlib.pyplot as plt
plt.figure(figsize=(7,3), dpi = 100)
plt.plot(history.history['recall'], label='train recall')
# plt.plot(history.history['val_recall'], label='validation recall')
plt.xticks(np.arange(20), np.arange(1, 20+1))
plt.xlabel("Epoch")
plt.ylabel("Recall")
plt.legend()
plt.grid(True)
plt.tight_layout()

# %% [code]

import matplotlib.pyplot as plt
plt.figure(figsize=(7,3), dpi = 100)
# plt.plot(history.history['recall'], label='train recall')
plt.plot(history.history['val_recall'], label='validation recall')
plt.xticks(np.arange(20), np.arange(1, 20+1))
plt.xlabel("Epoch")
plt.ylabel("Recall")
plt.legend()
plt.grid(True)
plt.tight_layout()

# %% [code]
model.evaluate(X_train, to_categorical(Y_train, num_classes=4))

# %% [code]
model.evaluate(X_test,to_categorical(Y_test, num_classes=4))

# %% [code]
pred= model.predict(X_test)
# ypred=(pred > 0.5).astype(int)
ypred=pred.argmax(axis=1)

# %% [code]
from sklearn.metrics import accuracy_score
from sklearn.metrics import classification_report
from sklearn.metrics import confusion_matrix

print(classification_report(Y_test,ypred))
cf_matrix=confusion_matrix(Y_test,ypred)
cf_matrix

# %% [markdown]
# Novel

# %% [code]
from tensorflow.keras.applications import VGG16
vggmodel = VGG16(weights = 'imagenet', include_top = False, input_shape = (128, 128, 3))
for layer in vggmodel.layers[:]:
	layer.trainable = False

import tensorflow as tf
from tensorflow.keras import models, layers
input_shape = (128, 128,3)

model = models.Sequential([
    vggmodel,
    layers.Dropout(0.02),
    layers.Flatten(),
    layers.Dense(200),
])
model.build(input_shape=input_shape)

# %% [code]
features_train = model.predict(data)
df1=pd.DataFrame(features_train)

# %% [code]
import tensorflow as tf
from tensorflow.keras import models, layers
input_shape = (128, 128,3)

model = models.Sequential([
    layers.Conv2D(128, (3,3), activation='relu', input_shape = input_shape),
    layers.MaxPooling2D((2,2)),
    layers.Dropout(0.02),
    layers.Flatten(),
    # layers.Dense(8, activation = 'relu'),
    layers.Dense(200),
])
model.build(input_shape=input_shape)

# %% [code]
cfeatures_train = model.predict(data)
df2=pd.DataFrame(cfeatures_train)

# %% [code]
result = pd.concat([df1,df2], axis=1).reindex(df1.index)

# %% [code]
result

# %% [code]
import pandas as pd
# df1=pd.DataFrame(features_train)
# result=pd.read_csv('/content/drive/MyDrive/brainmrifeatures.csv')
result['label']=labels
result

# %% [code]
from sklearn import preprocessing
le=preprocessing.LabelEncoder()
result['label']=le.fit_transform(result['label'])
result['label'].value_counts()

# %% [code]
import matplotlib.pyplot as plt
import numpy as np
import seaborn as sns
import matplotlib.ticker as tkr
def func(x, pos):  # formatter function takes tick label and tick position
    s = '%d' % x
    groups = []
    while s and s[-1].isdigit():
        groups.append(s[-3:])
        s = s[:-3]
    return s + ','.join(reversed(groups))

y_format = tkr.FuncFormatter(func)  # make formatter
plt.figure(figsize=(6,4), dpi = 100)
p=sns.countplot(x='label',data= result )
p.yaxis.set_major_formatter(y_format)
p.tick_params(labelsize=13)
# plt.xticks(rotation = 50)
plt.xlabel("Class",fontsize=12)
plt.ylabel("Count",fontsize=12)
# plt.savefig('barchart.pdf',dpi=100,bbox_inches = 'tight')
plt.show()


# %% [code]
# result.to_csv('/content/drive/MyDrive/finalbrainmrifeatures.csv',index=False)

# %% [markdown]
## Result with unbalancded features

# %% [code]
x=result.drop(['label'],axis=1)
y=result['label']
from imblearn.over_sampling import SMOTE

from sklearn.preprocessing import StandardScaler
scaler = StandardScaler()
Xs=scaler.fit_transform(x)

# smote = SMOTE(sampling_strategy='auto',k_neighbors=3, random_state=0)

# # Resample the dataset using SMOTE
# X_resampled, y_resampled = smote.fit_resample(Xs, y)


from sklearn.model_selection import train_test_split
X_train, X_test, Y_train, Y_test = train_test_split(Xs,y, test_size = 0.2,random_state=0,shuffle=True)


# %% [code]
# df1.to_csv('/content/drive/MyDrive/childvggfeatures.csv',index=False)

# %% [code]
from sklearn.neighbors import KNeighborsClassifier
clf = KNeighborsClassifier(n_neighbors=3)
start = time.time()
clf.fit(X_train, Y_train)
stop = time.time()
print(f"Training time: {stop - start}s")
dtP3=clf.predict(X_test)
print('accuracy score',accuracy_score(Y_test,dtP3))
print('error rate:',1-accuracy_score(Y_test,dtP3))
print(classification_report(Y_test,dtP3))
kf = KFold(n_splits=10, shuffle=True)
clf = KNeighborsClassifier(n_neighbors=3)
score = cross_val_score(clf, Xs,y, cv= kf, scoring="accuracy")
print("%0.4f accuracy with a standard deviation of %0.4f" % (score.mean(), score.std()))
cf_matrix=confusion_matrix(Y_test,dtP3)
cf_matrix

# %% [code]
from sklearn.linear_model import LogisticRegression
print("LR")
clf=LogisticRegression()
start = time.time()
clf.fit(X_train, Y_train)
stop = time.time()
print(f"Training time: {stop - start}s")
dtP3=clf.predict(X_test)
print('error rate:',1-accuracy_score(Y_test,dtP3))
print(classification_report(Y_test,dtP3))
print('accuracy score',round(accuracy_score(Y_test,dtP3),2))
kf = KFold(n_splits=10, shuffle=True)
clf=LogisticRegression()
score = cross_val_score(clf, Xs,y, cv= kf, scoring="accuracy")
print("%0.4f accuracy with a standard deviation of %0.4f" % (score.mean(), score.std()))
cf_matrix=confusion_matrix(Y_test,dtP3)
cf_matrix

# %% [code]
from sklearn.ensemble import RandomForestClassifier
print("RF")
clf=RandomForestClassifier(max_depth=50, random_state=0,n_estimators=50)
start = time.time()
clf.fit(X_train, Y_train)
stop = time.time()
print(f"Training time: {stop - start}s")
dtP3=clf.predict(X_test)
print('error rate:',1-accuracy_score(Y_test,dtP3))
print(classification_report(Y_test,dtP3))
print('accuracy score',round(accuracy_score(Y_test,dtP3),2))
kf = KFold(n_splits=10, shuffle=True)
clf=RandomForestClassifier(max_depth=50, random_state=0,n_estimators=50)
score = cross_val_score(clf, Xs,y, cv= kf, scoring="accuracy")
print("%0.4f accuracy with a standard deviation of %0.4f" % (score.mean(), score.std()))
cf_matrix=confusion_matrix(Y_test,dtP3)
cf_matrix

# %% [code]
from sklearn.naive_bayes import GaussianNB
print("GNB")
clf=GaussianNB()
start = time.time()
clf.fit(X_train, Y_train)
stop = time.time()
print(f"Training time: {stop - start}s")
dtP3=clf.predict(X_test)
print('error rate:',1-accuracy_score(Y_test,dtP3))
print(classification_report(Y_test,dtP3))
print('accuracy score',round(accuracy_score(Y_test,dtP3),2))
kf = KFold(n_splits=10, shuffle=True)
clf=GaussianNB()
score = cross_val_score(clf, Xs,y, cv= kf, scoring="accuracy")
print("%0.4f accuracy with a standard deviation of %0.4f" % (score.mean(), score.std()))
cf_matrix=confusion_matrix(Y_test,dtP3)
cf_matrix

# %% [markdown]
## Result with balancded features

# %% [code]
x=result.drop(['label'],axis=1)
y=result['label']
from imblearn.over_sampling import SMOTE

from sklearn.preprocessing import StandardScaler
scaler = StandardScaler()
Xs=scaler.fit_transform(x)

smote = SMOTE(sampling_strategy='auto',k_neighbors=3, random_state=0)

# Resample the dataset using SMOTE
X_resampled, y_resampled = smote.fit_resample(Xs, y)


from sklearn.model_selection import train_test_split
X_train, X_test, Y_train, Y_test = train_test_split(X_resampled,y_resampled, test_size = 0.2,random_state=0,shuffle=True)


# %% [code]
# df1.to_csv('/content/drive/MyDrive/childvggfeatures.csv',index=False)

# %% [code]
from sklearn.neighbors import KNeighborsClassifier
clf = KNeighborsClassifier(n_neighbors=3)
start = time.time()
clf.fit(X_train, Y_train)
stop = time.time()
print(f"Training time: {stop - start}s")
dtP3=clf.predict(X_test)
print('accuracy score',accuracy_score(Y_test,dtP3))
print('error rate:',1-accuracy_score(Y_test,dtP3))
print(classification_report(Y_test,dtP3))
kf = KFold(n_splits=10, shuffle=True)
clf = KNeighborsClassifier(n_neighbors=3)
score = cross_val_score(clf, X_resampled, y_resampled, cv= kf, scoring="accuracy")
print("%0.4f accuracy with a standard deviation of %0.4f" % (score.mean(), score.std()))
cf_matrix=confusion_matrix(Y_test,dtP3)
cf_matrix

# %% [code]
round(0.9572,2)

# %% [code]
from sklearn.linear_model import LogisticRegression
print("LR")
clf=LogisticRegression()
start = time.time()
clf.fit(X_train, Y_train)
stop = time.time()
print(f"Training time: {stop - start}s")
dtP3=clf.predict(X_test)
print('error rate:',1-accuracy_score(Y_test,dtP3))
print(classification_report(Y_test,dtP3))
print('accuracy score',round(accuracy_score(Y_test,dtP3),2))
kf = KFold(n_splits=10, shuffle=True)
clf=LogisticRegression()
score = cross_val_score(clf, X_resampled, y_resampled, cv= kf, scoring="accuracy")
print("%0.4f accuracy with a standard deviation of %0.4f" % (score.mean(), score.std()))
cf_matrix=confusion_matrix(Y_test,dtP3)
cf_matrix

# %% [code]
from sklearn.ensemble import RandomForestClassifier
print("RF")
clf=RandomForestClassifier(max_depth=50, random_state=0,n_estimators=50)
start = time.time()
clf.fit(X_train, Y_train)
stop = time.time()
print(f"Training time: {stop - start}s")
dtP3=clf.predict(X_test)
print('error rate:',1-accuracy_score(Y_test,dtP3))
print(classification_report(Y_test,dtP3))
print('accuracy score',round(accuracy_score(Y_test,dtP3),2))
kf = KFold(n_splits=10, shuffle=True)
clf=RandomForestClassifier(max_depth=50, random_state=0,n_estimators=50)
score = cross_val_score(clf, X_resampled, y_resampled, cv= kf, scoring="accuracy")
print("%0.4f accuracy with a standard deviation of %0.4f" % (score.mean(), score.std()))
cf_matrix=confusion_matrix(Y_test,dtP3)
cf_matrix

# %% [code]
from sklearn.naive_bayes import GaussianNB
print("GNB")
clf=GaussianNB()
start = time.time()
clf.fit(X_train, Y_train)
stop = time.time()
print(f"Training time: {stop - start}s")
dtP3=clf.predict(X_test)
print('error rate:',1-accuracy_score(Y_test,dtP3))
print(classification_report(Y_test,dtP3))
print('accuracy score',round(accuracy_score(Y_test,dtP3),2))
kf = KFold(n_splits=10, shuffle=True)
clf=GaussianNB()
score = cross_val_score(clf, X_resampled, y_resampled, cv= kf, scoring="accuracy")
print("%0.4f accuracy with a standard deviation of %0.4f" % (score.mean(), score.std()))
cf_matrix=confusion_matrix(Y_test,dtP3)
cf_matrix

# %% [code]
array1=[[1324,    2,    7,    3],
       [  23, 1196,   40,    4],
       [  35,   82, 1099,   39],
       [   2,    7,    5, 1245]]

array2=[[1240,   28,   51,   17],
       [  32,  997,  207,   27],
       [  56,  169,  907,  123],
       [  32,   23,   65, 1139]]

array3=[[1290,   14,   17,   15],
       [  25, 1046,  161,   31],
       [  24,  178,  959,   94],
       [   5,   25,   27, 1202]]

# array4=[[772, 341,  87, 136],
#        [ 52, 985, 164,  62],
#        [264, 548, 306, 137],
#        [117, 187,  41, 914]]


i=1
def plot_sub_sentiment(Airline,A):
    sns.set()
    sns.heatmap(Airline,annot=True,fmt = "d",linecolor="k",linewidths=5,cmap='Blues')
    plt.title(A,fontsize=12)
    plt.xlabel('Predictions')
    plt.ylabel('Actuals')

plt.figure(1,figsize=(14, 8),dpi=200)
plt.subplot(231)
plot_sub_sentiment(array1,'KNC')
plt.subplot(232)
plot_sub_sentiment(array2,'LR')
plt.subplot(234)
plot_sub_sentiment(array3,'RF')
# plt.subplot(235)
# plot_sub_sentiment(array4,'GNB')
plt.tight_layout()
plt.savefig('mlcm.pdf')

# %% [code]
